# Supplementary material for: Characterization and phylogenetic analysis of the complete mitochondrial genome of the pathogenic fungus Ilyonectria destructans
Source: Sci Rep. 2022 Feb 11;12:2359. doi: 10.1038/s41598-022-05428-z (PMC8837645; doi:10.1038/s41598-022-05428-z)
Supplement: Supplementary file 9 — Supplementary Table S4. [file 41598_2022_5428_MOESM9_ESM.xlsx]

## Sheet: Table S4a
Characterization and phylogenetic analysis of the complete mitochondrial genome of the pathogenic fungus Ilyonectria destructans
Piotr Androsiuk*1, Adam Okorski2, Łukasz Paukszto1, Jan Paweł Jastrzębski1, Sławomir Ciesielski3, Agnieszka Pszczółkowska2
1. Department of Plant Physiology, Genetics and Biotechnology, Faculty of Biology and Biotechnology, University of Warmia and Mazury in Olsztyn, ul. M. Oczapowskiego 1A, 10-719 Olsztyn, Poland.
2. Department of Entomology, Phytopathology and Molecular Diagnostics, Faculty of Agriculture and Forestry, University of Warmia and Mazury in Olsztyn, ul. Prawocheńskiego 17, 10-720 Olsztyn, Poland.
3. Department of Environmental Biotechnology, Faculty of Geoengineering, University of Warmia and Mazury in Olsztyn, Słoneczna 45G, 10-719 Olsztyn, Poland
* corresponding author – piotr.androsiuk@uwm.edu.pl
Table S4a. Synonymous (Ks) substitution rate, non-synonymous (Ka) substitution rate, and Ka/Ks ratio values of Ilyonectria destructans mitochondrium genome vs. selected representatives of family Nectriaceae
		Ilyonectria sp.	C. ilicicola	F. bambusae	F. cerealis	F. circinatum	F. commune	F. culmorum	F. gerlachii	F. greminearum	F.oxysporium	F. pseudograminearum	F. solani	G. moniliformis	N. cinnabarina	Ks	Ka	Ka/Ks
																average for gene	average for gene	average for gene
atp6	Ks	0.3238	0.3949	0.4035	0.4621	0.3734	0.4192	0.4621	0.4621	0.4621	0.4280	0.4517	0.5052	0.4132	0.4585	0.4382
	Ka	0.0180	0.0180	0.0303	0.0241	0.0338	0.0223	0.0241	0.0241	0.0241	0.0259	0.0241	0.0188	0.0303	0.0206		0.0247
	Ka/Ks	0.0556	0.0456	0.0751	0.0522	0.0905	0.0532	0.0522	0.0522	0.0522	0.0605	0.0534	0.0372	0.0733	0.0449			0.0571
atp8	Ks	0.0000	0.2300	0.2711	0.2300	0.2711	0.2711	0.2300	0.2300	0.2300	0.2711	0.2300	0.1593	0.2711	0.1957	0.2377
	Ka	0.0272	0.0367	0.0090	0.0181	0.0090	0.0090	0.0181	0.0181	0.0181	0.0090	0.0181	0.0090	0.0090	0.0090		0.0146
	Ka/Ks	0.0000	0.1596	0.0332	0.0787	0.0332	0.0332	0.0787	0.0787	0.0787	0.0332	0.0787	0.0565	0.0332	0.0460			0.0632
atp9	Ks	0.0165	0.3628	0.6382	0.6550	0.6005	0.6382	0.6550	0.6218	0.6218	0.6382	0.6550	0.7166	0.6382	0.8324	0.6364
	Ka	0.0000	0.0343	0.0185	0.0342	0.0185	0.0185	0.0342	0.0342	0.0342	0.0185	0.0342	0.0247	0.0185	0.0372		0.0277
	Ka/Ks	0.0000	0.0945	0.0290	0.0522	0.0308	0.0290	0.0522	0.0550	0.0550	0.0290	0.0522	0.0345	0.0290	0.0447			0.0452
cob	Ks	0.2145	0.3309	0.4609	0.4923	0.4470	0.4601	0.4923	0.4997	0.4997	0.4531	0.4923	0.3895	0.4601	0.3961	0.4518
	Ka	0.0261	0.0221	0.0372	0.0366	0.0372	0.0372	0.0366	0.0366	0.0366	0.0372	0.0366	0.0337	0.0372	0.0564		0.0370
	Ka/Ks	0.1217	0.0668	0.0807	0.0743	0.0832	0.0809	0.0743	0.0732	0.0732	0.0821	0.0743	0.0865	0.0809	0.1424			0.0825
cox1	Ks	0.2191	0.4244	0.5664	0.5095	0.5535	0.5328	0.5246	0.5568	0.5568	0.5246	0.5483	0.4630	0.4996	0.6758	0.5335
	Ka	0.0061	0.0236	0.0219	0.0219	0.0324	0.0194	0.0219	0.0245	0.0245	0.0194	0.0245	0.0207	0.0219	0.0340		0.0239
	Ka/Ks	0.0278	0.0556	0.0387	0.0430	0.0585	0.0364	0.0417	0.0440	0.0440	0.0370	0.0447	0.0447	0.0438	0.0503			0.0448
cox2	Ks	0.3075	0.3977	0.4113	0.5236	0.4009	0.4218	0.5236	0.5116	0.5116	0.4324	0.5236	0.3468	0.3907	0.5967	0.4609
	Ka	0.0121	0.0324	0.0270	0.0324	0.0270	0.0270	0.0324	0.0324	0.0324	0.0270	0.0324	0.0350	0.0270	0.0460		0.0316
	Ka/Ks	0.0393	0.0815	0.0656	0.0619	0.0673	0.0640	0.0619	0.0633	0.0633	0.0624	0.0619	0.1009	0.0691	0.0771			0.0693
cox3	Ks	0.5286	0.4828	0.6895	0.7530	0.7017	0.6997	0.9357	0.8253	0.8253	0.7120	0.7530	0.5932	0.6885	0.4965	0.7043
	Ka	0.0733	0.0313	0.0459	0.0467	0.0459	0.0476	0.0572	0.0484	0.0484	0.0459	0.0467	0.0390	0.0459	0.0449		0.0457
	Ka/Ks	0.1387	0.0648	0.0666	0.0620	0.0654	0.0680	0.0611	0.0586	0.0586	0.0645	0.0620	0.0657	0.0667	0.0904			0.0657
nad1	Ks	0.4625	0.5939	0.6924	0.5641	0.7008	0.5942	0.5641	0.5641	0.5641	0.5923	0.5641	0.5973	0.7115	0.5423	0.6035
	Ka	0.0350	0.0516	0.0468	0.0366	0.0468	0.0405	0.0366	0.0366	0.0366	0.0436	0.0366	0.0350	0.0455	0.0461		0.0415
	Ka/Ks	0.0757	0.0869	0.0676	0.0649	0.0668	0.0682	0.0649	0.0649	0.0649	0.0736	0.0649	0.0586	0.0639	0.0850			0.0688
nad2	Ks	0.2647	0.2959	0.3912	0.3806	0.3959	0.3740	0.3852	0.3852	0.3852	0.5090	0.3852	0.4215	0.3602	0.4508	0.3938
	Ka	0.0257	0.0401	0.0416	0.0430	0.0416	0.0385	0.0430	0.0430	0.0430	0.0646	0.0430	0.0417	0.0385	0.0372		0.0430
	Ka/Ks	0.0971	0.1355	0.1063	0.1130	0.1051	0.1029	0.1116	0.1116	0.1116	0.1269	0.1116	0.0989	0.1069	0.0825			0.1096
nad3	Ks	0.0218	0.3312	0.3514	0.4041	0.3895	0.3858	0.4227	0.4227	0.4041	0.3858	0.4041	0.4867	0.3876	0.4485	0.4019
	Ka	0.0000	0.0204	0.0189	0.0189	0.0189	0.0157	0.0189	0.0189	0.0189	0.0189	0.0189	0.0253	0.0157	0.0317		0.0200
	Ka/Ks	0.0000	0.0616	0.0538	0.0468	0.0485	0.0407	0.0447	0.0447	0.0468	0.0490	0.0468	0.0520	0.0405	0.0707			0.0497
nad4	Ks	0.2732	0.3045	0.4760	0.3886	0.4693	0.4626	0.3886	0.3886	0.3886	0.4626	0.3886	0.3616	0.4965	0.3278	0.4080
	Ka	0.0159	0.0362	0.0272	0.0315	0.0272	0.0272	0.0315	0.0315	0.0315	0.0272	0.0315	0.0232	0.0272	0.0391		0.0302
	Ka/Ks	0.0582	0.1189	0.0571	0.0811	0.0580	0.0588	0.0811	0.0811	0.0811	0.0588	0.0811	0.0642	0.0548	0.1193			0.0765
nad4L	Ks	0.1356	0.0644	0.1356	0.3099	0.1172	0.1172	0.3099	0.1356	0.3099	0.1172	0.1172	0.3099	0.1544	0.2256	0.1865
	Ka	0.0050	0.0050	0.0050	0.0334	0.0050	0.0050	0.0334	0.0050	0.0334	0.0050	0.0050	0.0334	0.0050	0.0708		0.0188
	Ka/Ks	0.0369	0.0776	0.0369	0.1078	0.0427	0.0427	0.1078	0.0369	0.1078	0.0427	0.0427	0.1078	0.0324	0.3138			0.0846
nad5	Ks	0.2361	0.5158	0.4302	0.5326	0.5414	0.5459	0.5158	0.5115	0.5115	0.5196	0.5158	0.5209	0.5465	0.4738	0.5139
	Ka	0.0079	0.0400	0.0287	0.0362	0.0356	0.0356	0.0400	0.0400	0.0400	0.0362	0.0400	0.0358	0.0383	0.0425		0.0376
	Ka/Ks	0.0335	0.0775	0.0667	0.0680	0.0658	0.0652	0.0775	0.0782	0.0782	0.0697	0.0775	0.0687	0.0701	0.0897			0.0733
nad6	Ks	0.9064	0.6355	1.0309	1922-01-01	1.0586	1.0309	1922-01-01	1922-01-01	1922-01-01	1.0017	1922-01-01	8276-01-01	0.8396	0.9364	1.1017
	Ka	0.0805	0.0410	0.1129	0.1041	0.1129	0.1129	0.1041	0.1041	0.1041	0.1153	0.1041	0.1079	0.1129	0.0612		0.0998
	Ka/Ks	0.0888	0.0645	0.1095	0.0873	0.1067	0.1095	0.0873	0.0873	0.0873	0.1151	0.0873	0.0590	0.1345	0.0654			0.0924
rps3	Ks	0.0913	0.1410	0.1834	0.1745	0.1855	0.1723	0.1745	0.1745	0.1748	0.2088	0.1745	0.1497	0.1820	0.1163	0.1701
	Ka	0.0977	0.1266	0.1404	0.1434	0.1412	0.1370	0.1434	0.1434	0.1445	0.2300	0.1434	0.1327	0.1430	0.1298		0.1461
	Ka/Ks	1.0701	0.8979	0.7655	0.8218	0.7612	0.7951	0.8218	0.8218	0.8267	1.1015	0.8218	0.8864	0.7857	1.1161			0.8633

## Sheet: Table S4b
Characterization and phylogenetic analysis of the complete mitochondrial genome of the pathogenic fungus Ilyonectria destructans
Piotr Androsiuk*1, Adam Okorski2, Łukasz Paukszto1, Jan Paweł Jastrzębski1, Sławomir Ciesielski3, Agnieszka Pszczółkowska2
1. Department of Plant Physiology, Genetics and Biotechnology, Faculty of Biology and Biotechnology, University of Warmia and Mazury in Olsztyn, ul. M. Oczapowskiego 1A, 10-719 Olsztyn, Poland.
2. Department of Entomology, Phytopathology and Molecular Diagnostics, Faculty of Agriculture and Forestry, University of Warmia and Mazury in Olsztyn, ul. Prawocheńskiego 17, 10-720 Olsztyn, Poland.
3. Department of Environmental Biotechnology, Faculty of Geoengineering, University of Warmia and Mazury in Olsztyn, Słoneczna 45G, 10-719 Olsztyn, Poland
* corresponding author – piotr.androsiuk@uwm.edu.pl
Table S4b. Synonymous (Ks) substitution rate, non-synonymous (Ka) substitution rate and Ka/Ks ratio values for rps3 gene between all analysed species combinations.
Species 1	Species 2	Ks	Ka	Ka/Ks
F. cerealis	F. culmorum	0.000	0.000	0.000
F. cerealis	F. gerlachii	0.000	0.000	0.000
F. cerealis	F. pseudograminearum	0.000	0.000	0.000
F. cerealis	F. graminearum	0.000	0.001	0.000
F. culmorum	F. gerlachii	0.000	0.000	0.000
F. culmorum	F. pseudograminearum	0.000	0.000	0.000
F. culmorum	F. graminearum	0.000	0.001	0.000
F. gerlachii	F. pseudograminearum	0.000	0.000	0.000
F. gerlachii	F. graminearum	0.000	0.001	0.000
F. pseudograminearum	F. graminearum	0.000	0.001	0.000
F. circinatum	F. cerealis	0.058	0.031	0.539
F. circinatum	F. culmorum	0.058	0.031	0.539
F. circinatum	F. gerlachii	0.058	0.031	0.539
F. circinatum	F. pseudograminearum	0.058	0.031	0.539
F. circinatum	F. graminearum	0.058	0.032	0.554
G. moniliformis	F. cerealis	0.053	0.029	0.555
G. moniliformis	F. culmorum	0.053	0.029	0.555
G. moniliformis	F. gerlachii	0.053	0.029	0.555
G. moniliformis	F. pseudograminearum	0.053	0.029	0.555
G. moniliformis	F. graminearum	0.053	0.030	0.573
F. commune	F. cerealis	0.048	0.029	0.590
F. commune	F. culmorum	0.048	0.029	0.590
F. commune	F. gerlachii	0.048	0.029	0.590
F. commune	F. pseudograminearum	0.048	0.029	0.590
F. commune	F. graminearum	0.048	0.029	0.607
F. bambusae	F. cerealis	0.053	0.032	0.612
F. bambusae	F. culmorum	0.053	0.032	0.612
F. bambusae	F. gerlachii	0.053	0.032	0.612
F. bambusae	F. pseudograminearum	0.053	0.032	0.612
F. bambusae	F. graminearum	0.053	0.033	0.631
C.ilicicola	F. circinatum	0.200	0.138	0.691
C.ilicicola	G. moniliformis	0.196	0.138	0.706
C.ilicicola	F. bambusae	0.193	0.139	0.717
C.ilicicola	F. commune	0.191	0.139	0.727
G. moniliformis	F. solani	0.100	0.075	0.746
F. graminearum	F. oxysporium	0.283	0.212	0.748
F. cerealis	F. oxysporium	0.282	0.213	0.754
F. culmorum	F. oxysporium	0.282	0.213	0.754
F. gerlachii	F. oxysporium	0.282	0.213	0.754
F. pseudograminearum	F. oxysporium	0.282	0.213	0.754
F. circinatum	F. solani	0.103	0.078	0.755
I. destructans	F. circinatum	0.186	0.141	0.761
F. circinatum	F. oxysporium	0.279	0.212	0.762
I. destructans	F. bambusae	0.183	0.140	0.766
F. bambusae	F. solani	0.100	0.077	0.769
I. destructans	G. moniliformis	0.182	0.143	0.786
G. moniliformis	F. oxysporium	0.270	0.213	0.788
F. commune	F. oxysporium	0.270	0.213	0.790
N. cinnabarina	F. cerealis	0.152	0.121	0.794
N. cinnabarina	F. culmorum	0.152	0.121	0.794
N. cinnabarina	F. gerlachii	0.152	0.121	0.794
N. cinnabarina	F. pseudograminearum	0.152	0.121	0.794
I. destructans	F. commune	0.172	0.137	0.795
N. cinnabarina	F. graminearum	0.153	0.122	0.799
F. commune	G. moniliformis	0.011	0.009	0.804
Ilyonectria sp.	F. circinatum	0.172	0.140	0.810
C.ilicicola	F. cerealis	0.173	0.140	0.813
C.ilicicola	F. culmorum	0.173	0.140	0.813
C.ilicicola	F. gerlachii	0.173	0.140	0.813
C.ilicicola	F. pseudograminearum	0.173	0.140	0.813
N. cinnabarina	F. circinatum	0.154	0.125	0.813
Ilyonectria sp.	G. moniliformis	0.169	0.138	0.817
C.ilicicola	F. graminearum	0.173	0.142	0.817
I. destructans	F. cerealis	0.175	0.143	0.822
I. destructans	F. culmorum	0.175	0.143	0.822
I. destructans	F. gerlachii	0.175	0.143	0.822
I. destructans	F. pseudograminearum	0.175	0.143	0.822
I. destructans	F. graminearum	0.175	0.145	0.827
Ilyonectria sp.	F. bambusae	0.168	0.140	0.833
N. cinnabarina	F. commune	0.148	0.123	0.834
F. bambusae	F. oxysporium	0.260	0.217	0.836
C.ilicicola	N. cinnabarina	0.161	0.135	0.836
C.ilicicola	F. solani	0.168	0.140	0.837
N. cinnabarina	F. bambusae	0.145	0.122	0.844
N. cinnabarina	G. moniliformis	0.147	0.124	0.844
F. commune	F. solani	0.093	0.079	0.855
C.ilicicola	Ilyonectria sp.	0.157	0.137	0.871
Ilyonectria sp.	F. commune	0.155	0.137	0.883
I. destructans	F. solani	0.150	0.133	0.886
F. solani	F. oxysporium	0.257	0.230	0.893
C.ilicicola	I. destructans	0.141	0.127	0.898
F. cerealis	F. solani	0.092	0.084	0.905
F. culmorum	F. solani	0.092	0.084	0.905
F. gerlachii	F. solani	0.092	0.084	0.905
F. pseudograminearum	F. solani	0.092	0.084	0.905
Ilyonectria sp.	F. solani	0.141	0.129	0.912
F. graminearum	F. solani	0.093	0.085	0.914
F. commune	F. circinatum	0.016	0.015	0.931
Ilyonectria sp.	N. cinnabarina	0.148	0.139	0.935
Ilyonectria sp.	F. oxysporium	0.247	0.232	0.938
C.ilicicola	F. oxysporium	0.235	0.220	0.938
N. cinnabarina	F. solani	0.131	0.123	0.943
F. bambusae	F. commune	0.011	0.011	0.982
Ilyonectria sp.	F. cerealis	0.148	0.149	1.010
Ilyonectria sp.	F. culmorum	0.148	0.149	1.010
Ilyonectria sp.	F. gerlachii	0.148	0.149	1.010
Ilyonectria sp.	F. pseudograminearum	0.148	0.149	1.010
Ilyonectria sp.	F. graminearum	0.148	0.150	1.016
F. bambusae	G. moniliformis	0.009	0.010	1.067
Ilyonectria sp.	I. destructans	0.091	0.098	1.070
I. destructans	F. oxysporium	0.209	0.230	1.102
I. destructans	N. cinnabarina	0.116	0.130	1.116
N. cinnabarina	F. oxysporium	0.187	0.211	1.124
F. bambusae	F. circinatum	0.014	0.015	1.125
F. circinatum	G. moniliformis	0.005	0.010	2.111
